# Supplementary material for: miR-146a promotes the initiation and progression of melanoma by activating Notch signaling
Source: eLife. 2014 Feb 18;3:e01460. doi: 10.7554/eLife.01460 (PMC3927633; doi:10.7554/eLife.01460)
Supplement: Supplementary file 1. — (A) List of genes down-regulated by both pre-miR-146a/C and pre-miR-146a/G with miR-146a seed sequences (by TargetScan). (B) Genotyping of patient samples for BRAF and NRAS mutations. (C) Mutant BRAF, mutant NRAS and miR-146a C and G allele frequencies. (D) Melanoma SNP dataset analyses for pre-miR-146a/C and pre-miR-146a/G frequencies. (E) Primer sequences for qRT-PCR analysis; clone ID and catalog numbers for shRNAs (Open Biosystems); antibodies used; source and concentration of chemical inhibitors used. DOI: http://dx.doi.org/10.7554/eLife.01460.034 [file elife01460s001.xls]

## Sheet: A
Supplementary file 1A. List of genes down-regulated by both pre-miR-146a/C and pre-miR-146a/G with miR-146a seed sequences (by TargetScan)
		Downregulation by pre-miR-146a (fold)		miR-146a Target Sites
Gene name	Gene Symbol	C	G	Number of sites	Seed match	Position	Conserved?
		allele	allele
B-cell CLL/lymphoma 11A (zinc finger protein)	BCL11A	-1.28	-1.26	1	7-mer	3¢ UTR	Yes
Caspase recruitment domain family, member 10	CARD10	-1.3	-1.28	1	7-mer	3¢ UTR	Yes
				1	7-mer	3¢ UTR	Poorly
Calcium/calmodulin-dependent serine protein kinase (MAGUK family)	CASK	-1.34	-1.37	1	7-mer	3¢ UTR	Yes
				1	7-mer	3¢ UTR	Poorly
Castor zinc finger 1	CASZ1	-1.44	-1.48	1	7-mer	3¢ UTR	Yes
Coiled-coil domain containing 6	CCDC6	-1.42	-1.43	1	8-mer	3¢ UTR	Yes
				1	8-mer	3¢ UTR	Poorly
CDP-diacylglycerol synthase (phosphatidate cytidylyltransferase) 1	CDS1	-1.54	-1.78	1	7-mer	3¢ UTR	Yes
				1	7-mer	3¢ UTR	Poorly
DDB1 and CUL4 associated factor 12	DCAF12	-1.31	-1.31	1	8-mer	3¢ UTR	Yes
Flotillin 2	FLOT2	-1.21	-1.33	1	7-mer	3¢ UTR	Yes
Interleukin-1 receptor-associated kinase 1	IRAK1	-1.51	-1.63	3	8-mer	3¢ UTR	Yes
				1	7-mer	3¢ UTR	Yes
				2	7-mer	3¢ UTR	Poorly
Nuclear casein kinase and cyclin-dependent kinase substrate 1	NUCKS1	-1.45	-1.34	1	8-mer	3¢ UTR	Yes
Numb homolog (Drosophila)	NUMB*	-3.12	-5	1	7-mer	3¢ UTR	Yes
				2	8-mer	CDS	Poorly
Solute carrier family 10 (sodium/bile acid cotransporter family), member 3	SLC10A3	-1.37	-1.44	1	8-mer	3¢ UTR	Yes
Solute carrier family 38, member 1	SLC38A1	-1.29	-1.36	1	7-mer	3¢ UTR	Yes
				3	7-mer	3¢ UTR	Poorly
Solute carrier family 39 (zinc transporter), member 1	SLC39A1	-1.3	-1.49	1	7-mer	3¢ UTR	Yes
Stanniocalcin 1	STC1	-1.25	-1.33	1	8-mer	3¢ UTR	Yes
Stimulated by retinoic acid 13 homolog (mouse)	STRA13	-1.5	-1.56	1	7-mer	3¢ UTR	Yes
spermatid perinuclear RNA binding protein	STRBP	-1.4	-1.39	1	7-mer	3¢ UTR	Yes
Ubiquitin specific peptidase 3	USP3	-1.42	1.34	1	8-mer	3¢ UTR	Yes
Vasorin	VASN	-2.67	-3.05	1	8-mer	3¢ UTR	Yes
von Hippel-Lindau binding protein 1	VBP1	-1.35	-1.37	1	7-mer	3¢ UTR	Yes

## Sheet: B
Supplementary file 1B. Genotyping of patient samples for BRAF and NRAS mutations
Sample		BRAF	NRAS codon 12/13 and 61/62 mutations
		V600E
Matched clinical melanoma samples
(Nevus/Primary)
1	Nevus (IM)	1799 T>A	WT
	Primary melanoma	1799 T>A	WT
2	Nevus (C)	WT	WT
	Primary melanoma	WT	182 A>G
3	Nevus (C)	1799 T>A	WT
	Primary melanoma	1799 T>A	WT
4	Nevus (C)	1799 T>A	WT
	Primary melanoma	1799 T>A	WT
5	Nevus (LJ)	WT	WT
	Primary melanoma	WT	WT
6	Nevus (IM)	WT	WT
	Primary melanoma	WT	WT
7	Nevus (IM)	1799 T>A	WT
	Primary melanoma	WT	WT
8	Nevus (LJ)	WT	WT
	Primary melanoma	WT	WT
9	Nevus (IM)	1799 T>A	WT
	Primary melanoma	WT	WT
10	Nevus (C)	WT	WT
	Primary melanoma	WT	WT
Matched clinical melanoma samples
(Primary/Metastatic)
1	Primary melanoma	WT	WT
	Metastatic melanoma	WT	WT
2	Primary melanoma	1799 T>A	WT
	Metastatic melanoma	1799 T>A	WT
3	Primary melanoma	WT	WT
	Metastatic melanoma	WT	WT
4	Primary melanoma	1799 T>A	WT
	Metastatic melanoma	1799 T>A	WT
5	Primary melanoma	1799 T>A	WT
	Metastatic melanoma	1799 T>A	WT
6	Primary melanoma	WT	WT
	Metastatic melanoma	WT	WT
7	Primary melanoma	WT	WT
	Metastatic melanoma	WT	WT
8	Primary melanoma	WT	182 A>G
	Metastatic melanoma	WT	182 A>G
9	Primary melanoma	WT	WT
	Metastatic melanoma	WT	WT
10	Primary melanoma	WT	WT
	Metastatic melanoma	WT	WT
11	Primary melanoma	WT	182 A>G
	Metastatic melanoma	WT	182 A>G
12	Primary melanoma	1799 T>A	WT
	Metastatic melanoma	1799 T>A	WT
13	Primary melanoma	1799 T>A	WT
	Metastatic melanoma	1799 T>A	WT
14	Primary melanoma	WT	WT
	Metastatic melanoma	WT	WT
15	Primary melanoma	1799 T>A	WT
	Metastatic melanoma	1799 T>A	WT

## Sheet: C
Supplementary file 1C. Mutant BRAF, mutant NRAS and miR-146a C and G allele frequencies
Sample		BRAFV600E allele frequency (%)	Mutant NRAS allele frequency	Pre-miR-146a C allele frequency (%)	Pre-miR-146a G allele frequency (%)
			(%)
Matched clinical melanoma samples
(Nevus/Primary)
1	Nevus (IM)	83.33% (20/24)*	0	54.16% (13/24)	45.83% (11/24)
	Primary melanoma	91.66% (22/24)	0	0.5	0.5
				(12/24)	(12/24)
2	Nevus (C)	0	0	87.5% (21/24)	0.125
					(3/24)
	Primary melanoma	0	87.5 % (21/24)	0.4583	0.5416
				(11/24)	(13/24)
3	Nevus (C)	87.5% (21/24)	0	0.4583	0.5416
				(11/24)	(13/24)
	Primary melanoma	87.5% (21/24)	0	0.125	0.875
				(3/24)	(21/24)
4	Nevus (C)	79.1% (19/24)	0	58.33%)	0.4166
				(14/24)	(10/24)
	Primary melanoma	91.66% (22/24)	0	0.125	0.875
				(3/24)	(21/24)
5	Nevus (LJ)	0	0	0.416	0.5833
				(10/24)	(14/24)
	Primary melanoma	0	0	0.5	0.5
				(12/24)	(12/24)
6	Nevus (IM)	0	0	0.5416	0.4583
				(13/24)	(11/24)
	Primary melanoma	0	0	0.4583	0.5415
				(11/24)	(13/24)
7	Nevus (IM)	87.5% (21/24)	0	0.4166	0.5833
				(10/24)	(14/24)
	Primary melanoma	0	0	0.5	0.5
				(12/24)	(12/24)
8	Nevus (LJ)	0	0	0.5	0.5
				(12/24)	(12/24)
	Primary melanoma	0	0	0.4583	0.5416
				(11/24)	(13/24)
9	Nevus (IM)	83.33% (20/24)	0	0.5	0.5
				(12/24)	(12/24)
	Primary melanoma	0	0	0.4583	0.5416
				(11/24)	(13/24)
10	Nevus (C)	0	0	0.9166	0.0833
				(22/24)	(2/24)
	Primary melanoma	0	0	0.4583	0.5416
				(11/24)	(13/24)
Matched clinical melanoma samples
(Primary/Metastatic)
1	Primary melanoma	0	0	0.5	0.5
				(12/24)	(12/24)
	Metastatic melanoma	0	0	0.0416	0.9583
				(1/24)	(23/24)
2	Primary melanoma	87.5% (21/24)	0	0.5416	0.4583
				(13/24)	(11/24)
	Metastatic melanoma	95.83% (23/24)	0	0.5416	0.4583
				13/24	(11/24)
3	Primary melanoma	0	0	0.5833	0.4166
				14/24	(10/24)
	Metastatic melanoma	0	0	0.0833	0.9166
				(2/24)	22/24
4	Primary melanoma	91.66% (22/24)	0	0.5	0.5
				(12/24)	(12/24)
	Metastatic melanoma	91.66% (22/24)	0	0.5416	0.4583
				13/24	(11/24)
5	Primary melanoma	87.5% (21/24)	0	0.5416	0.4583
				13/24	(11/24)
	Metastatic melanoma	95.83% (23/24)	0	0.0416	0.9583
				(1/24)	23/24
6	Primary melanoma	0	0	0.4166	0.5833
				(10/24)	14/24
	Metastatic melanoma	0	0	0.125	0.875
				(3/24)	(21/24)
7	Primary melanoma	0	0	0.5	0.5
				(12/24)	(12/24)
	Metastatic melanoma	0	0	0.4583	0.5416
				(11/24)	(13/24)
8	Primary melanoma	0	83.33% (20/24)	0.4583	0.5416
				(11/24)	(13/24)
	Metastatic melanoma	0	95.83% (23/24)	0.0416	0.9583
				(1/24)	(23/24)
9	Primary melanoma	0	0	0.916	0.0833
				(22/24)	(2/24)
	Metastatic melanoma	0	0	0.875	0.125
				21/24	(3/24)
10	Primary melanoma	0	0	0.4166	0.5833
				(10/24)	(14/24)
	Metastatic melanoma	0	0	0.5	0.5
				(12/24)	(12/24)
11	Primary melanoma	0	87.5% (21/24)	0.5833	0.4166
				(14/24)	(10/24)
	Metastatic melanoma	0	91.66% (22/24)	0.5	0.5
				(12/24)	(12/24)
12	Primary melanoma	0.9166	0	0.5416	0.4583
		(22/24)		(13/24)	(11/24)
	Metastatic melanoma	95.83% (23/24)	0	0.4583	0.5416
				(11/24)	(13/24)
13	Primary melanoma	0.9166	0	0.5	0.5
		(22/24)		(12/24)	(12/24)
	Metastatic melanoma	87.5% (21/24)	0	0.125	0.875
				(3/24)	(21/24)
14	Primary melanoma	0	0	0.5833	0.4166
				(14/24)	(10/24)
	Metastatic melanoma	0	0	0.0833	0.9166
				(2/24)	(22/24)
15	Primary melanoma	87.5% (21/24)	0	0.5415	0.4583
				(13/24)	(11/24)
	Metastatic melanoma	91.66% (22/24)	0	0.0833	0.9166
				(2/24)	(22/24)
*Allele frequency/total number of clones sequenced

## Sheet: D
Supplementary file 1D. Melanoma SNP dataset analyses for pre-miR-146a/C and pre-miR-146a/G frequencies
GEO ID	Sample type	CC	CG	GG	%CC	%CG	%GG
GSE17534	References	25	15	4	56.8	34.1	9.1
	Melanoma	38	13	9	63.3	21.7	15
GSE7822	Stage II	1	0	0	100	0	0
	Stage III	10	3	1	71.4	21.4	7.1
	Stage IV	24	9	7	60	22.5	17.5
	N.A.*	3	1	1	60	20	20
*Stage information not available

## Sheet: E
Supplementary file 1E. Primer sequences for qRT-PCR analysis; clone ID and catalog numbers for shRNAs (Open Biosystems); antibodies used; source and concentration of chemical inhibitors used.
Application	Gene symbol	Forward primer	Reverse primer
qPCR	miR-146a	5’-TGAGAACTGAATTCCATGGGTT-3’	miScript Universal Primer
	GAPDH	5’-AAGGTCGGAGTCAACGGATTT-3’	5’-ACCAGAGTTAAAAGCAGCCCTG-3’
	Hey2	5’- CAGGCAACAGGGGGTAAAGG -3’	5’- CAGGTACCGCGCAACTTCTG -3’
	Hes1	5’- TGGCCAGTTTGCTTTCCTCA -3’	5’- GGAAGGTGACACTGCGTTGG -3’
	CCDN1	5’- TTTGGCGTTTCCCAGAGTCA -3’	5’- AAGGAAGGGGCAGGGGATAA -3’
	CDC25C	5’-CAGTGGCTGCCTTACTGTCG -3’	5’- AAAGGGACGATGGGCTTCTT -3’
	NUMB	5’-TGGCACTGACTCAGCCTTCC-3’	5’-CTGGAGAGGCAGCACCAGAA-3’
	EGR1	5’-GACCTACCCATCCCCTGTGC-3’	5’-GTGGAGGCGCTGAAGGAGTT-3’
	FOSL1	5’-GGCAGTACCAGTGGCACCAG-3’	5’-CTGAGGCACAAGGCTCAGGA-3’
	FOS	5’-CCTGGGCTTCCCAGAAGAGA-3’	5’-GGCTCGGTCTTCAGCTCCAT-3’
	MYC	5’-ACCAGATCCCGGAGTTGGAA-3’	5’-CGTCGTTTCCGCAACAAGTC-3’
Cloning	NUMB 3’UTR	5’- CCGCTCGAGAAGGAACAAGTCCAGGCCC -3’	5’- TTGCGGCCGCGTTCTCACCAAAAGGGGGTT -3’
	NUMB CDS	5’- AAGCTTGGGCACAGCCAAGATTCA -3’	5’- GCGGCCGCGCAAGGCAGCTTTTCTCTAGG -3’
	NUMB CDS-mut	5’- GCTGCTCCTCTGCAGccggtgcttCAGCCTCCTCCACCCA -3’	5’- TGGGTGGAGGAGGCTGaagcaccggCTGCAGAGGAGCAGC -3’
qPCR/ChIP	MYC	5’-GTGCCGAGGAGGGATCTAGAA-3’	5’-CCTGCACGCTAACCCTCTCT-3’
	Control region	5’-AGATTGCTTCCTGAGAGTAGACAACA-3’	5’-GTTAACTGAATTACTGGGTTGGAGC-3’
DNA sequencing	Pre-miR-146a	5’-ATTTTACAGGGCTGGGACAG-3’	5’- TCTTCCAAGCTCTTCAGCAG-3’
	Gene symbol	Clone ID	Catalog number
RNAi (shRNAs)	MYC	TRCN0000039638	RHS3979-9607027
		TRCN0000039640	RHS3979-9607029
	NUMB	TRCN0000007225	RHS3979-9576174
		TRCN0000007226	RHS3979-9576175
	Protein symbol	Antibody source
Immunoblot/	ERK	Cell Signaling Technology
ChIP
	pERK1/2	Cell Signaling Technology
	NUMB	Cell Signaling Technology
	NOTCH1	Cell Signaling Technology
	ß-actin	Sigma-Aldrich
	pMyc	Cell Signaling
	MYC	Cell Signaling Technology
	Inhibitor	Concentration	Source
Chemical inhibition	DAPT	5 - 10µM	Selleckchem
	U0126	2.5 - 5µM	Cell Signaling Technology
In Blue are the nucleotides in the seed sequence of the miR-146a binding site that underwent site directed mutagenesis.
